# Supplementary material for: Sex Differences in Neural Responses to the Perception of Social Interactions
Source: Front Hum Neurosci. 2020 Sep 11;14:565132. doi: 10.3389/fnhum.2020.565132 (PMC7518190; doi:10.3389/fnhum.2020.565132)
Supplement: Supplementary file 2 [file Table_1.XLSX]

## Sheet: Sheet1
100206	1
100307	2
100408	1
100610	1
101006	2
101107	1
101309	1
101410	1
101915	2
102008	1
102109	1
102311	2
102513	1
102614	1
102715	1
102816	2
103212	1
103414	2
103515	2
103818	2
104012	2
104416	2
104820	2
105014	2
105115	1
105216	1
105620	2
105923	2
106319	1
106521	2
106824	1
107018	2
107220	2
107321	2
107422	1
107725	2
108020	1
108121	2
108222	1
108323	2
108525	1
108828	1
109123	1
109325	1
109830	2
110007	2
110411	1
110613	1
111009	2
111211	2
111312	2
111413	2
111514	1
111716	2
112112	1
112314	2
112516	2
112920	1
113215	2
113316	1
113619	2
114116	2
114217	2
114318	2
114419	1
114621	1
114823	2
114924	1
115017	2
115219	1
115320	2
115724	2
115825	1
116221	1
116524	1
116726	1
117021	2
117122	2
117930	2
118023	2
118528	2
118730	1
118831	1
118932	1
119025	1
119126	2
119732	2
119833	2
120111	2
120212	2
120414	2
120515	2
120717	2
121416	1
121618	1
122317	1
122418	2
122620	1
122822	2
123117	1
123420	2
123521	1
123824	1
124220	1
124624	2
124826	2
125222	1
125424	2
125525	2
126325	2
126426	2
126628	1
127226	1
127327	1
127832	2
127933	1
128026	2
128632	2
128935	1
129028	1
129129	2
129331	2
129634	1
129937	2
130013	1
130114	1
130316	2
130417	1
130518	2
130619	2
130720	1
130922	2
131217	2
131419	2
131722	2
131823	1
131924	1
133019	2
133625	1
133827	1
133928	1
134021	2
134223	2
134324	1
134425	2
134627	1
134728	1
134829	2
135124	2
135225	2
135528	2
135629	1
135730	1
136126	1
136631	1
136732	2
136833	1
137027	1
137128	2
137229	1
137431	2
137532	1
137633	2
137936	1
138130	2
138231	2
138332	1
138534	1
138837	1
139233	2
139435	2
139637	2
139839	1
140117	2
140319	2
140420	2
140824	1
140925	2
141119	1
141422	2
142828	1
143224	2
143325	2
143426	2
143830	2
144125	2
144731	2
144832	2
144933	1
145127	1
145632	1
145834	2
146129	1
146331	2
146432	1
146533	1
146634	2
146735	2
146836	1
146937	2
147030	1
147636	2
147737	2
148032	2
148133	2
148335	2
148840	2
148941	1
149236	2
149337	1
149539	1
149741	1
149842	2
150019	1
150423	2
150524	2
150625	1
150726	1
150928	1
151021	1
151223	2
151324	1
151425	2
151526	1
151627	2
151728	1
151829	2
151930	1
152225	1
152427	2
152831	1
153025	2
153126	2
153227	2
153631	2
153732	2
153833	2
153934	1
154229	2
154330	1
154431	2
154532	1
154734	1
154835	2
154936	1
155231	2
155938	1
156031	2
156334	2
156435	1
156536	1
156637	1
157336	2
157437	2
157942	2
158035	2
158136	1
158338	1
158540	1
158843	1
159138	1
159239	2
159340	1
159441	2
159744	1
159946	1
160123	1
160729	2
160931	2
161327	2
161630	2
161731	2
161832	1
162026	2
162228	1
162329	2
162733	2
162935	1
163129	1
163331	1
163432	2
163836	2
164030	1
164131	1
164636	1
164939	2
165032	1
165436	1
165638	1
165941	2
166438	1
167036	2
167238	2
167440	2
167743	2
168139	1
168240	1
168341	1
168745	2
168947	2
169040	1
169343	2
169444	2
169545	1
169747	2
169949	1
170631	2
170934	2
171330	1
171633	1
172029	1
172130	1
172332	2
172433	1
172534	2
172635	1
172938	2
173233	1
173334	1
173435	2
173637	2
173738	1
173839	2
173940	2
174437	2
174841	1
175035	1
175136	2
175237	2
175338	2
175742	2
176037	2
176239	1
176441	1
176542	2
176744	1
176845	2
177140	2
177241	1
177645	2
177746	2
178142	2
178243	1
178647	2
178849	1
178950	1
179245	2
179346	2
179548	2
180129	2
180230	2
180432	2
180533	2
180735	2
180836	2
180937	1
181131	2
181636	2
182032	2
182436	2
182739	2
182840	1
183034	1
183337	2
183741	1
185038	1
185139	2
185341	2
185442	1
185846	1
185947	2
186040	1
186141	1
186444	2
186545	2
186848	2
186949	1
187143	1
187345	2
187547	2
187850	1
188145	2
188347	2
188448	2
188549	1
188751	1
189349	2
189450	1
189652	1
191033	2
191235	1
191336	1
191437	2
191841	2
191942	1
192136	1
192237	2
192540	2
192641	2
192843	1
193239	2
193845	1
194140	2
194443	1
194645	1
194746	1
194847	2
195041	2
195445	2
195647	2
195849	1
195950	1
196144	2
196346	1
196750	2
196851	1
196952	2
197348	2
197550	2
197651	2
198047	2
198350	1
198451	1
198653	1
198855	1
199150	2
199251	2
199352	2
199453	1
199655	1
199958	1
200008	2
200109	2
200210	1
200311	1
200513	1
200614	2
201111	1
201818	2
202113	2
202719	1
203418	1
203923	2
204016	2
204218	1
204319	2
204420	2
204521	2
204622	2
205119	1
205220	2
205725	2
205826	1
206222	1
206323	2
206525	1
206828	1
206929	1
207123	1
207426	1
208024	2
208125	2
208226	2
208327	1
208630	1
209127	2
209228	2
209329	2
209834	2
209935	1
210011	1
210112	1
210415	2
211114	2
211215	1
211316	2
211417	1
211619	1
211720	1
211821	1
211922	2
212015	1
212116	1
212217	2
212419	2
212823	1
213421	2
213522	1
214019	2
214221	2
214423	1
214524	1
214726	1
217126	1
217429	2
219231	1
220721	1
221319	2
223929	1
224022	2
227432	1
228434	2
231928	2
233326	1
236130	2
237334	2
238033	1
239136	2
239944	2
245333	2
246133	2
248339	1
249947	2
250427	2
250932	2
251833	1
255639	2
255740	2
256540	2
257542	2
257845	1
257946	2
263436	2
268749	1
268850	2
270332	1
274542	2
275645	1
280739	2
280941	2
281135	1
283543	1
285345	2
285446	1
286347	2
287248	2
289555	2
290136	2
293748	2
295146	2
297655	2
298051	2
298455	1
299154	1
299760	1
300618	1
300719	1
303119	2
303624	1
304020	1
304727	2
305830	2
307127	2
308129	1
308331	1
309636	2
310621	2
311320	1
314225	1
316633	2
316835	2
317332	1
318637	1
320826	2
321323	2
322224	2
325129	1
329440	1
329844	1
330324	1
333330	2
334635	2
336841	1
339847	2
341834	1
342129	1
346137	1
348545	1
349244	1
350330	2
352132	1
352738	1
353740	1
355239	2
356948	2
360030	2
361234	2
361941	1
365343	2
366042	2
366446	1
368551	1
368753	2
371843	2
376247	2
377451	2
378756	1
378857	2
379657	2
380036	1
381038	2
381543	2
382242	2
385046	1
385450	1
386250	1
387959	1
390645	2
391748	2
392447	1
392750	1
393247	2
393550	1
394956	2
395251	2
395756	2
395958	1
397760	1
397861	1
401422	2
406432	1
406836	2
413934	2
414229	1
415837	2
419239	2
421226	1
422632	2
424939	1
429040	2
433839	1
436239	2
436845	2
441939	2
445543	1
448347	1
449753	1
453441	1
453542	2
454140	1
456346	2
459453	2
461743	1
462139	2
463040	2
465852	2
467351	1
468050	2
469961	2
473952	2
475855	2
479762	1
481042	2
481951	2
485757	2
486759	1
492754	2
495255	1
497865	1
499566	2
500222	2
506234	1
510225	2
510326	2
512835	1
513130	2
513736	2
516742	1
517239	1
518746	1
519647	1
519950	2
520228	1
522434	2
523032	1
524135	1
525541	2
529549	2
529953	1
530635	1
531536	1
531940	2
540436	1
541640	1
541943	2
545345	1
547046	2
548250	1
550439	1
552241	1
553344	2
555651	2
555954	1
557857	1
558657	1
558960	2
559457	1
561242	2
561444	1
561949	1
562345	2
565452	2
567052	1
567759	2
567961	2
568963	2
569965	2
570243	2
571144	1
571548	1
572045	2
573249	1
573451	1
576255	2
578057	2
579665	2
579867	2
580044	2
580347	2
580650	2
580751	1
581349	1
581450	1
583858	1
585256	2
586460	2
587664	2
588565	1
589567	1
590047	1
592455	1
594156	1
597869	1
598568	1
599065	1
599469	2
599671	1
601127	1
604537	1
609143	2
611938	1
613538	2
614439	2
615441	1
615744	2
616645	1
617748	2
618952	1
622236	1
623844	1
626648	2
627549	2
627852	1
628248	1
633847	2
634748	2
635245	1
638049	2
644044	1
644246	2
645450	2
645551	2
647858	1
654350	2
654552	2
654754	2
656253	1
656657	1
657659	2
660951	2
662551	1
663755	2
664757	1
665254	2
667056	1
668361	1
671855	1
672756	1
673455	2
675661	1
677766	1
677968	2
679770	1
680250	2
680452	2
680957	2
683256	2
685058	1
686969	1
687163	1
688569	2
689470	1
690152	1
692964	1
693764	1
694362	2
695768	1
698168	1
700634	1
701535	2
702133	2
704238	1
705341	1
707749	1
709551	2
713239	2
715647	2
715950	2
720337	1
723141	1
724446	1
725751	1
727553	2
727654	2
728454	1
729254	1
729557	2
731140	2
732243	2
734045	1
735148	1
737960	2
742549	1
744553	2
748258	2
749058	1
749361	2
751348	1
751550	2
753150	1
753251	1
756055	1
757764	2
759869	1
761957	2
763557	1
765056	1
767464	2
769064	1
770352	2
771354	2
773257	1
774663	1
779370	2
782561	2
783462	1
784565	2
788674	2
788876	2
789373	1
792564	2
792766	1
792867	1
793465	1
800941	1
802844	2
803240	1
810843	1
812746	1
814548	2
814649	1
815247	1
816653	2
818455	1
818859	1
820745	1
825048	2
825553	1
825654	2
826353	2
826454	2
827052	2
828862	2
832651	1
833148	1
833249	2
835657	2
837560	1
837964	2
841349	2
843151	1
844961	2
845458	2
849971	1
852455	2
856463	2
856766	2
856968	1
857263	1
859671	2
861456	2
865363	1
867468	1
869472	2
870861	1
871964	1
872158	2
872562	2
872764	2
877168	2
877269	2
878776	1
878877	1
880157	1
882161	2
884064	2
885975	2
886674	1
887373	2
888678	1
889579	1
891667	1
894067	1
894673	2
894774	1
896879	1
898176	1
899885	2
901038	1
901139	2
901442	2
902242	2
905147	2
907656	2
908860	1
910241	1
910443	2
911849	2
912447	1
917255	1
917558	2
919966	2
922854	1
923755	2
926862	1
927359	1
929464	2
930449	2
932554	1
933253	2
937160	1
947668	2
951457	2
955465	1
957974	2
958976	1
959574	2
962058	1
965367	1
965771	1
966975	1
969476	1
970764	2
971160	1
972566	2
973770	1
978578	2
979984	2
983773	1
984472	2
987074	1
987983	2
989987	1
990366	1
991267	1
992673	2
993675	2
994273	1
996782	2
